# Supplementary material for: iGEM and Gene Drives: A Case Study for Governance
Source: Health Secur. 2022 Feb 15;20(1):26–34. doi: 10.1089/hs.2021.0157 (PMC8892970; doi:10.1089/hs.2021.0157)
Supplement: Supplemental data [file Suppl_Data.zip]

Archive with 3 entries (3 files):
- 21-0157 R1 Millett Gene Dr SF Figure title caption TE KF.docx
- 21-0157 R1 Millett Gene Dr SF Figure.png
- 21-0157 R1 Millett Gene Dr SF Supplemental material 1.pdf
